# Supplementary material for: LncRNA KCNQ1OT1 sponges miR-34c-5p to promote osteosarcoma growth via ALDOA enhanced aerobic glycolysis
Source: Cell Death Dis. 2020 Apr 24;11(4):278. doi: 10.1038/s41419-020-2485-1 (PMC7181648; doi:10.1038/s41419-020-2485-1)
Supplement: Supplementary file 8 — Supplementary table1 [file 41419_2020_2485_MOESM8_ESM.xlsx]

## Sheet: Sheet1
Primers used for qPCR validation
KCNQ1OT1	Forward	CTTTGCAGCAACCTCCTTGT
	Reverse	TGGGGTGAGGGATCTGAA
GLUT1	Forward	CGGGCCAAGAGTGTGCTAAA
	Reverse	TGACGATACCGGAGCCAATG
HK2	Forward	CCAGTTCATTCACATCATCAG
	Reverse	CTTACACGAGGTCACATAGC
PFLD	Forward	GTACCTGGCGCTGGTATCTG
	Reverse	CCTCTCACACATGAAGTTCTCC
TPI1	Forward	CTCATCGGCACTCTGAACG
	Reverse	GCGAAGTCGATATAGGCAGTAGG
PGK1	Forward	GACCTAATGTCCAAAGCTGAGAA
	Reverse	CAGCAGGTATGCCAGAAGCC
PKM2	Forward	ATAACGCCTACATGGAAAAGTGT
	Reverse	TAAGCCCATCATCCACGTAGA
LDHA	Forward	GGCTACAACAGGATTCTA
	Reverse	TTACAAACCATTCTTATTTCTAAC
ALDOA	Forward	ATGCCCTACCAATATCCAGC
	Reverse	GACAGCCCATCCAACCCT
PDK1	Forward	ACCAGGACAGCCAATACAAG
	Reverse	CCTCGGTCACTCATCTTCAC
PDHA1	Forward	TGGTAGCATCCCGTAATTTTGC
	Reverse	ATTCGGCGTACAGTCTGCATC
PDP2	Forward	GGTAGACGCTTATACTCCAGGT
	Reverse	CACATGGGGAACTGTTTAGGG
SDHA	Forward	TTGTCTTTGGTCGGGCATGT
	Reverse	ATTCTTCCCCAGCGTTTGGT
PFKFB2	Forward	AGTCCTACGACTTCTTTCGGC
	Reverse	TCTCCTCAGTGAGATACGCCT
U6	Forward	CGATACAGAGAAGATTAGCATGGC
	Reverse	AACGCTTCACGAATTTGCGT
β-Actin	Forward	AGCACAGAGCCTCGCCTTTG
	Reverse	CTTCTGACCCATGCCCACCA
